# Supplementary material for: Classic Chromophobe Renal Cell Carcinoma Incur a Larger Number of Chromosomal Losses Than Seen in the Eosinophilic Subtype
Source: Cancers (Basel). 2019 Oct 3;11(10):1492. doi: 10.3390/cancers11101492 (PMC6826417; doi:10.3390/cancers11101492)
Supplement: Supplementary file 1 [file cancers-11-01492-s001.zip]

Archive with 2 entries (2 files):
- cancers-580098-supplementary-final/cancers-580098-supplementary.docx
- cancers-580098-supplementary-final/Supplementary Table S2.xlsx
