# Supplementary material for: Classic Chromophobe Renal Cell Carcinoma Incur a Larger Number of Chromosomal Losses Than Seen in the Eosinophilic Subtype
Source: Cancers (Basel). 2019 Oct 3;11(10):1492. doi: 10.3390/cancers11101492 (PMC6826417; doi:10.3390/cancers11101492)
Supplement: Supplementary file 1 [file cancers-11-01492-s001.zip › cancers-580098-supplementary-final/Supplementary Table S2.xlsx]

## Sheet: Sheet1
Case ID	Age	Gender	T Stage	Tumor size (cm)	Survival (days)	Vital status	Subtype	chr.1	chr.2	chr.6	chr.10	chr.13	chr.17	chr.21	Loss of any chromosome among chr. 2, 6, 10, 13, 17, 21	WHO/ISUP grade
TCGA-KL-8323	57	female	T3b	10.9	1158	DECEASED	Classic	Loss	Loss	Loss	Loss	Loss	Loss	Loss	present	4
TCGA-KL-8324	67	female	T2	9.7	4676	LIVING	Classic	Loss	Loss	Loss	No loss	Loss	Loss	Loss	present	4
TCGA-KL-8325	56	female	T2	15.8	725	DECEASED	Classic	Loss	Loss	Loss	Loss	No loss	Loss	Loss	present	4
TCGA-KL-8326	69	male	T3a	6.3	3322	LIVING	Eosinophilic	Loss	No loss	No loss	No loss	No loss	No loss	No loss	absent	2
TCGA-KL-8327	46	female	T1b	5.2	4169	LIVING	Classic	Loss	Loss	Loss	Loss	Loss	Loss	No loss	present	2
TCGA-KL-8328	60	male	T2b	13.5	3127	LIVING	Classic	Loss	Loss	Loss	Loss	Loss	Loss	Loss	present	2
TCGA-KL-8329	57	female	T1b	5.2	2752	LIVING	Classic	Loss	Loss	Loss	Loss	Loss	Loss	No loss	present	4
TCGA-KL-8330	44	female	T2b	18	3304	LIVING	Eosinophilic	Loss	Loss	Loss	Loss	Loss	Loss	Loss	present	2
TCGA-KL-8331	48	female	T2	10	3010	LIVING	Classic	Loss	Loss	Loss	Loss	Loss	Loss	Loss	present	4
TCGA-KL-8332	55	male	T1b	6.8	2582	LIVING	Classic	Loss	Loss	Loss	Loss	Loss	Loss	Loss	present	4
TCGA-KL-8333	69	male	T2	15.5	2991	LIVING	Classic	Loss	Loss	Loss	Loss	No loss	No loss	No loss	present	4
TCGA-KL-8334	37	female	T3a	17.5	2949	LIVING	Classic	Loss	Loss	Loss	Loss	Loss	Loss	Loss	present	4
TCGA-KL-8335	67	male	T3a	13	2815	LIVING	Classic	Loss	Loss	Loss	Loss	Loss	Loss	No loss	present	4
TCGA-KL-8336	51	female	T3b	12	920	DECEASED	Classic	Loss	Loss	Loss	Loss	Loss	Loss	Loss	present	4
TCGA-KL-8337	26	male	T2	10.5	1364	LIVING	Classic	Loss	Loss	Loss	Loss	Loss	Loss	No loss	present	4
TCGA-KL-8338	51	male	T3a	12.5	2633	LIVING	Classic	Loss	Loss	Loss	Loss	Loss	Loss	Loss	present	4
TCGA-KL-8339	67	male	T3a	13	855	DECEASED	Classic	Loss	Loss	Loss	Loss	Loss	Loss	Loss	present	4
TCGA-KL-8340	34	male	T2	9.5	2024	LIVING	Classic	Loss	Loss	Loss	Loss	Loss	Loss	Loss	present	4
TCGA-KL-8341	41	male	T3b	12.5	754	DECEASED	Classic	Loss	Loss	Loss	Loss	Loss	Loss	Loss	present	2
TCGA-KL-8342	45	female	T2b	14	2248	LIVING	Classic	Loss	Loss	Loss	Loss	No loss	Loss	No loss	present	4
TCGA-KL-8343	72	male	T3	6.5	2172	DECEASED	Classic	Loss	No loss	No loss	Loss	No loss	No loss	Loss	present	4
TCGA-KL-8344	51	male	T3a	8.5	876	LIVING	Eosinophilic	Loss	No loss	No loss	No loss	No loss	No loss	Loss	present	2
TCGA-KL-8345	75	male	T3a	3.2	1665	LIVING	Classic	Loss	Loss	Loss	Loss	No loss	Loss	No loss	present	2
TCGA-KL-8346	62	male	T2b	11	1897	LIVING	Classic	Loss	No loss	Loss	Loss	Loss	Loss	Loss	present	4
TCGA-KM-8438	45	female	T2b	20	4622	LIVING	Eosinophilic	Loss	Loss	Loss	No loss	Loss	Loss	No loss	present	4
TCGA-KM-8439	30	male	T1b	4.8	708	LIVING	Eosinophilic	No loss	No loss	No loss	No loss	No loss	No loss	No loss	absent	2
TCGA-KM-8440	37	male	T3a	7	1366	LIVING	Classic	Loss	Loss	Loss	Loss	Loss	Loss	No loss	present	4
TCGA-KM-8441	61	female	T1b	4.6	876	LIVING	Eosinophilic	No loss	No loss	No loss	No loss	No loss	No loss	No loss	absent	2
TCGA-KM-8442	38	male	T2b	10.5	1437	LIVING	Classic	Loss	Loss	Loss	Loss	Loss	Loss	No loss	present	2
TCGA-KM-8443	57	male	T2	12	1520	LIVING	Classic	Loss	Loss	Loss	Loss	Loss	Loss	Loss	present	2
TCGA-KM-8476	47	male	T1	7	3745	LIVING	Classic	Loss	Loss	Loss	Loss	Loss	Loss	Loss	present	4
TCGA-KM-8477	56	male	T1a	3.8	1553	LIVING	Eosinophilic	No loss	No loss	No loss	No loss	No loss	No loss	No loss	absent	4
TCGA-KM-8639	67	male	T1a	NA	953	LIVING	Eosinophilic	No loss	No loss	No loss	No loss	No loss	No loss	No loss	absent	3
TCGA-KN-8418	41	female	T2	10	3935	LIVING	Classic	Loss	Loss	Loss	Loss	Loss	Loss	No loss	present	4
TCGA-KN-8419	43	male	T2	20.6	714	LIVING	Eosinophilic	No loss	No loss	No loss	No loss	No loss	No loss	No loss	absent	2
TCGA-KN-8421	47	female	T2	12.8	2674	LIVING	Classic	Loss	No loss	Loss	Loss	Loss	Loss	No loss	present	4
TCGA-KN-8422	28	female	T1a	2.8	775	LIVING	Classic	Loss	No loss	Loss	Loss	Loss	Loss	Loss	present	4
TCGA-KN-8423	44	male	T1b	5.5	788	LIVING	Classic	No loss	No loss	No loss	No loss	No loss	No loss	No loss	absent	4
TCGA-KN-8424	42	female	T1b	6.6	1983	LIVING	Classic	Loss	Loss	Loss	Loss	Loss	Loss	Loss	present	4
TCGA-KN-8425	53	male	T1b	6.9	3179	LIVING	Classic	Loss	Loss	Loss	Loss	Loss	Loss	Loss	present	2
TCGA-KN-8426	50	male	T3a	11.5	108	LIVING	Classic	No loss	No loss	No loss	No loss	No loss	No loss	No loss	absent	2
TCGA-KN-8427	54	male	T4	16.5	30	LIVING	Eosinophilic	Loss	Loss	Loss	No loss	Loss	Loss	Loss	present	NA
TCGA-KN-8428	71	male	T2	8.5	1590	DECEASED	Eosinophilic	Loss	Loss	Loss	Loss	Loss	Loss	Loss	present	4
TCGA-KN-8429	38	female	T3a	18	2650	LIVING	Classic	Loss	Loss	Loss	Loss	Loss	Loss	Loss	present	4
TCGA-KN-8430	75	male	T1b	4.5	NA	DECEASED	Eosinophilic	Loss	Loss	Loss	Loss	Loss	Loss	Loss	present	NA
TCGA-KN-8431	35	female	T2	9.7	588	LIVING	Classic	Loss	Loss	Loss	No loss	Loss	Loss	No loss	present	4
TCGA-KN-8432	86	female	T2b	11.5	76	LIVING	Classic	Loss	Loss	Loss	Loss	Loss	Loss	Loss	present	4
TCGA-KN-8433	46	female	T3a	3.1	341	LIVING	Classic	No loss	No loss	No loss	No loss	No loss	No loss	No loss	absent	3
TCGA-KN-8434	65	female	T2	7.2	1797	LIVING	Classic	Loss	Loss	Loss	Loss	Loss	Loss	Loss	present	4
TCGA-KN-8435	59	male	T2	8.3	3498	LIVING	Classic	Loss	Loss	Loss	Loss	Loss	Loss	No loss	present	2
TCGA-KN-8436	62	male	T2	13.8	1288	LIVING	Classic	Loss	Loss	Loss	Loss	No loss	Loss	No loss	present	4
TCGA-KN-8437	42	female	T1a	3	3068	LIVING	Eosinophilic	No loss	No loss	No loss	No loss	No loss	No loss	No loss	absent	2
TCGA-KO-8403	49	male	T1a	3.9	3208	LIVING	Classic	Loss	Loss	Loss	Loss	Loss	Loss	Loss	present	4
TCGA-KO-8404	78	male	T4	18	325	DECEASED	Classic	Loss	Loss	Loss	Loss	Loss	No loss	No loss	present	4
TCGA-KO-8405	29	male	T3a	4.5	3056	LIVING	Classic	Loss	Loss	Loss	Loss	Loss	Loss	No loss	present	2
TCGA-KO-8406	17	female	T1	3	3145	LIVING	Classic	Loss	Loss	Loss	Loss	Loss	Loss	Loss	present	4
TCGA-KO-8407	42	male	T2	10.5	2820	LIVING	Classic	Loss	Loss	Loss	Loss	Loss	Loss	No loss	present	4
TCGA-KO-8408	47	male	T3a	11	507	DECEASED	Classic	Loss	Loss	Loss	Loss	Loss	Loss	Loss	present	4
TCGA-KO-8409	69	male	T2b	12	3180	LIVING	Classic	Loss	Loss	Loss	Loss	Loss	Loss	Loss	present	4
TCGA-KO-8410	74	female	T1b	5.2	3136	LIVING	Classic	No loss	No loss	No loss	No loss	No loss	No loss	No loss	absent	4
TCGA-KO-8411	58	male	T1b	5	3958	LIVING	Classic	Loss	Loss	Loss	Loss	No loss	Loss	Loss	present	4
TCGA-KO-8413	46	male	T1	5.5	3038	LIVING	Classic	No loss	No loss	No loss	No loss	No loss	No loss	No loss	absent	4
TCGA-KO-8414	50	female	T2	18	3212	LIVING	Classic	Loss	Loss	Loss	Loss	Loss	Loss	Loss	present	4
TCGA-KO-8415	44	female	T1	7	2939	LIVING	Classic	Loss	Loss	Loss	Loss	No loss	Loss	Loss	present	4
TCGA-KO-8416	41	male	T3a	8.5	2752	LIVING	Classic	Loss	Loss	Loss	Loss	Loss	Loss	Loss	present	4
TCGA-KO-8417	30	female	T1	5	2815	LIVING	Classic	Loss	Loss	Loss	Loss	Loss	Loss	No loss	present	4
